# Supplementary material for: A bibliometric analysis of global health curriculum teaching models: Current status, hotspots, and trends in higher education between 2014 and 2024
Source: Glob Health Res Policy. 2026 Apr 27;11(1):59–70. doi: 10.1016/j.ghrp.2026.04.004 (PMC13254568; doi:10.1016/j.ghrp.2026.04.004)
Supplement: Supplementary file 2 — Supplementary material [file mmc2.xlsx]

## Sheet: 209 Studies
No.	Title	Study Type	Year	Authors	Journal	Which country(s) the article focused on	Definition of Global Health	Global North-South Collaboration in Authorship	Interprofessional Collaboration in Authorship	Global North-South Collaboration in Curricula Development	Category
1	Global health education programming as a model for inter-institutional collaboration in interprofessional health education	Article	2014	Michael J. Peluso, Janet P. Hafler, Heather Sipsma et al.	Journal of Interprofessional Care	America	NI	N	Y	N	Seminar
2	A case study of global health at the university: implications for research and action	Article	2014	Andrew D. Pinto, Donald C. Cole, Aleida ter Kuile et al.	Global Health Action	Canada	NI	N	Y	N	/
3	Global health competencies according to nursing faculty from Brazilian higher education institutions	Article	2014	Carla Aparecida Arena Ventura, Isabel Amélia Costa Mendes, Lynda Law Wilson et al.	Revista Latino-Americana de Enfermagem	Brazil	Global Health can be defined as “a study, research and practice area that prioritizes the improvement of health and achievement of equity in health for all around the world.	Y	Y	N	Teaching programme
4	Designing an ethics curriculum to support global health experiences in surgery	Article	2014	Benjamin M. Martin, Timothy P. Love, Jahnavi Srinivasan et al.	Journal of Surgical Research	America	NI	N	Y	Y	Practice Programme
5	Interprofessional Education for Whom? - Challenges and Lessons Learned from Its Implementation in Developed Countries and Their Application to Developing Countries: A Systematic Review	Review	2014	Bruno F. Sunguya, Woranich Hinthong, Masamine Jimba et al.	PLOS ONE	Globe	NI	Y	Y	N	/
6	INSTRUCTIONAL DESIGN AND ASSESSMENT A Global Health Elective Course in a PharmD Curriculum	Article	2014	Joyce Addo-Atuah, Arjun Dutta, Craig Kovera	American Journal of Pharmaceutical Education	America	When asked to define ‘global health’, a fair degree of consensus was apparent among academics, although at least three expressed skepticism about the usefulness of the term ‘global health’, reflecting continued questioning about a shared definition (10, 39, 40). The concept of achieving health equity underpinned most responses. Eight academics explicitly defined the overall objective of work with…	N	N	Y	Teaching programme; Other type
7	Innovations in nutrition education and global health: the Bangalore Boston nutrition collaborative	Article	2014	Rebecca Kuriyan, Jeffrey K Griffiths, Julia L Finkelstein et al.	BMC Medical Education	India & America	NI	Y	Y	Y	Teaching programme; Other type
8	Medical student electives and learning outcomes for global health: A commentary on behalf of the UK Medical Schools Elective Council	Article	2014	Adrian Hastings, Jon Dowell, Michael Kalmus Eliasz	Medical Teacher	Britain	NI	N	Y	Y	Practice programme
9	Development of a Global Health Curriculum for Family Medicine Based on ACGME Competencies	Article	2014	Therese Zink & Erik Solberg	Teaching and Learning in Medicine	America	“Global health” describes the interconnectedness between a physician’s practice community and the world beyond and in_x005f_x0002_cludes international rotations as well as caring for recent immigrant and refugee populations.	N	N	Y	Teaching programme; Practice programme
10	Teaching Corner: The Prospective Case Study A Pedagogical Innovation for Teaching Global Health Ethics	Article	2015	Kearsley A. Stewart	Journal of Bioethical Inquiry	America	Global health reaches beyond even public health to examine the deleterious effects of structural injustices on both individual and population health and to seek ways to change, or at least challenge, those injustices (see Battams and Matlin 2013 for a current and concise summary of the ongoing debate to define global health).	N	N	Y	Teaching programme; Seminar; Other type
11	Introducing global health into the undergraduate medical school curriculum using an e-learning program: a mixed method pilot study	Article	2015	Douglas Gruner, Kevin Pottie, Douglas Archibald et al.	BMC Medical Education	Canada	Global health can be defined as “an area of education, research and practice that places priority on improving health and achieving equity in health for all people worldwide”	N	Y	Y	Teaching programme
12	Evaluation and Support Mechanisms of an Emerging University-wide Global Health Training Program	Article	2015	Anna Kalbarczyk, Elli Leontsini, Emily Combs et al.	Annals of Global Health	America	NI	N	Y	Y	Practice Programme
13	Gaps in studies of global health education: an empirical literature review	Review	2015	Yan Liu, Ying Zhang, Zhaolan Liu et al.	Global Health Action	Globe	1. Kickbush defines global health as ‘those health issues that transcend national boundaries and governments and call for actions on the global forces that determine the health of people. 2. Koplan and his collaborators have defined it as ‘the area of study, research and practice that places a priority on improving health and achieving equity in health for all people worldwide’ 3. Beaglehole and …	Y	Y	N	/
14	The Clinical Learning Dyad Model: An Innovation in Midwifery Education	Article	2015	Susanna R. Cohen, Celeste R. Thomas, Claudia Gerard et al.	Journal of Midwifery & Women's Health	America	NI	N	Y	N	Other type
15	Global/Local: What Does It Mean for Global Health Educators and How Do We Do It?	Article	2015	Virginia Rowthorn	Annals of Global Health	Globe	1. Koplan et al.ddescribes global health as “an area for study, research, and practice that places a priority on improving health and achieving equity in health for all people worldwide" 2. A review of the 5 most commonly used definitions of global health conducted by Campbell et al. in 2012 (which included the Koplan definition) distilled the common elements of each definition into 5 primary cha…	N	N	N	/
16	A New Master's Degree in Global Health: Reflections on a 5-year Experience	Article	2015	Madhavi Dandu, Kimberly Baltzell, Karen Nelson et al.	Annals of Global Health	America	NI	N	Y	Y	Teaching programme; Seminar; Practice programme
17	Teaching Corner: Raising the Bar: Ethical Considerations of Medical Student Preparation for Short-Term Immersion Experiences	Article	2015	Nathan Kittle & Virginia McCarthy	Journal of Bioethical Inquiry	America	NI	N	Y	N	Practice programme
18	A public health e-learning master's programme with a focus on health workforce development targeting francophone Africa: the University of Geneva experience	Article	2015	Philippe Chastonay, Véronique Zesiger, Roberto Moretti et al.	Human Resources for Health	Africa & Switzerland	NI	Y	Y	Y	Teaching programme; Other type
19	Teaching Corner: An Undergraduate Medical Education Program Comprehensively Integrating Global Health and Global Health Ethics as Core Curricula Student Experiences of the Medical School for International Health in Israel	Article	2015	Sara Teichholtz, Jonah Susser Kreniske, Zachary Morrison et al.	Journal of Bioethical Inquiry	Israel & America	NI	N	N	Y	Teaching programme; Practice programme
20	Training Young Russian Physicians in Uganda: A Unique Program for Introducing Global Health Education in Russia	Article	2015	Bulat A. Ziganshin, Liliya M. Yausheva, Mitra Sadigh et al.	Annals of Global Health	Russia	Global health is defined as collaborative transnational research and action for promoting health for all1 or as public health for the world.	N	Y	Y	Practice programme; Teaching programme
21	Global health education in the United Kingdom: a review of university undergraduate and postgraduate programmes and courses	Review	2015	Andrew Harmer, Kelley Lee, Nico Petty	Public Health	Britain	Global health, in contrast, is defined as risks and threats to health worldwide (e.g. pandemics, climate change and health, health impacts of the global financial crisis), as well as op_x005f_x0002_portunities to improve population health across all countries.	N	Y	N	/
22	Training the next generation of global health advocates through experiential education: A mixed-methods case study evaluation	Article	2015	Steven J. Hoffman & Sarah L. Silverberg	CANADIAN JOURNAL OF PUBLIC HEALTH-REVUE CANADIENNE DE SANTE PUBLIQUE	Canada	Koplan et al. defined global health as “an area for study, research, and practice that places a priority on improving health and achieving equity in health for all people worldwide…[that] emphasises transnational health issues, determinants, and solutions; involves many disciplines within and beyond the health sciences and promotes interdisciplinary collaboration; and is a synthesis of population…	N	Y	N	Practice programme
23	Development of global health education at Johns Hopkins University School of Medicine: a student-driven initiative	Article	2015	Dane Moran, Jill Edwardson, Charles Nicholas Cuneo et al.	Medical Education Online	America	NI	N	N	N	Teaching programme; Practice programme
24	Interprofessional Online Global Health Course	Article	2016	Therese I Poirier, Radhika Devraj, Faustina Blankson et al.	American Journal of Pharmaceutical Education	America	NI	N	Y	N	Teaching programme
25	Beyond Visas and Vaccines: Preparing Students for Domestic and Global Health Engagement	Article	2016	Lisa V. Adams & Anne N. Sosin	Annals of Global Health	America	NI	N	Y	Y	Teaching programme; Practice programme
26	Commentary: expectations for global health program prioritization from a selection of international students studying at a European university	Article	2016	John Quinn, Vít Lidinský, Venu Rajaratnam et al.	Globalization and Health	Czech Republic	NI	N	N	Y	Seminar
27	Qualitative Description of Global Health Nursing Competencies by Nursing Faculty in Africa and the Americas	Article	2016	Lynda Wilson, Laura Moran, Rosa Zarate et al.	Revista Latino-Americana de Enfermagem	Globe (Based Africa & America, supporting the development of nursing in the global health field)	Global health emphasizes transnational health issues, determinants, and solutions; involves many disciplines within and beyond the health sciences and promotes interdisciplinary collaboration; and is a synthesis of population based prevention with individual-level clinical care.	Y	Y	Y	/
28	The role of implementation science training in global health: from the perspective of graduates of the field's first dedicated doctoral program	Article	2016	Arianna R. Means, David E. Phillips, Grégoire Lurton et al.	Global Health Action	America	NI	N	N	Y	/
29	UTILIZING TEAM DEBATE TO INCREASE STUDENT ABILITIES FOR MENTORING AND CRITICAL APPRAISAL OF GLOBAL HEALTH CARE IN DOCTOR OF NURSING PRACTICE PROGRAMS	Article	2016	Naomi Elliott, Karen Farnum, Michelle Beauchesne et al.	Journal of Professional Nursing	Ireland	NI	N	N	N	Other type
30	A Model for Enhancing Midwifery Education With a Global Health Certificate	Article	2016	Morgan De Kleine, Mary R. Habashy, Michelle R. Collins et al.	Journal of Midwifery & Women's Health	America	Global health is an area for study, research, and practice that places a priority on improving health and achieving equity in health for all people worldwide. Global health emphasizes transnational health issues, determinants, and solutions; involves many disciplines within and beyond the health sciences and promotes interdisciplinary collab_x005f_x0002_oration; and is a synthesis of population-b…	N	Y	Y	Teaching programme; Practice programme
31	Global health partnership for student peer-to-peer psychiatry e-learning: Lessons learned	Article	2016	Roxanne C. Keynejad	Globalization and Health	Britain & Somaliland	NI	N	N	Y	Other type
32	Student experiences of participating in five collaborative blended learning courses in Africa and Asia: a survey	Article	2016	Salla Atkins, Weirong Yan, Elnta Meragia et al.	Global Health Action	Africa & Asia	NI	Y	Y	Y	Teaching programme; Other type
33	Planning and executing a global health experience for undergraduate nursing students: A comprehensive guide to creating global citizens	Article	2016	Constance Visovsky ⁎, Stephen McGhee, Elizabeth Jordan et al.	Nurse Education Today	America	NI	N	N	N	Practice programme
34	The experiences of lecturers in African, Asian and European universities in preparing and delivering blended health research methods courses: a qualitative study	Article	2016	Myroslava Protsiv & Salla Atkins	Global Health Action	South Africa, India, Sweden, Uganda	NI	N	N	Y	Teaching programme
35	Preparing students for the ethical challenges on international health electives: A systematic review of the literature on educational interventions	Review	2016	Anika Rahim, Felicity Knights (Née Jones), Molly Fyfe et al.	Medical Teacher	Globe	NI	N	Y	N	/
36	A partial economic evaluation of blended learning in teaching health research methods: a three-university collaboration in South Africa, Sweden, and Uganda	Article	2016	Minna Kumpu, Salla Atkins, Merrick Zwarenstein et al.	Global Health Action	South Africa, Swedish and Ugandan	NI	Y	Y	Y	Teaching programme
37	Training the next generation of global health experts: experiences and recommendations from Pacific Rim universities	Article	2016	Mellissa Withers, David Press, Heather Wipfli et al.	Globalization and Health	The Pacific Rim	Koplan et al. define global health as “the term applied to a rapidly growing area of research, training, and appli_x005f_x0002_cation of public health on a global scale” and point out that global health expertise requires not only public health training, but also additional competencies in topics such as global governance, cultural sensitivity, global disease trends, and global development, among…	Y	Y	N	/
38	Motivations and Expectations of Undergraduate Nursing Students Undertaking International Clinical Placements	Article	2016	Shelley Gower, Ravani Duggan, Jaya A R Dantas et al.	Journal of Nursing Education	Australia	NI	N	N	Y	Practice programme
39	Activated learning; providing structure in global health education at the David Geffen School of Medicine at the University of California, Los Angeles (UCLA)- a pilot study	Article	2016	Jaime Jordan, Risa Hoffman, Gitanjli Arora et al.	BMC Medical Education	America	Global health is the study, research and practice of improv_x005f_x0002_ing health and achieving equity in health for all people worldwide through international and interdisciplinary collaboration.	N	Y	Y	Practice programme; Other type
40	An Effective Model for Improving Global Health Nursing Competence	Article	2016	Sun-Joo Kang	Frontiers in Public Health	South Korea	NI	N	N	Y	Teaching programme; Practice programme
41	Global health education in Germany: an analysis of current capacity, needs and barriers	Article	2016	Ioannis Kaffes, Fabian Moser, Miriam Pham et al.	BMC Medical Education	Germany	Global Health (GH), on the other hand, is a multidiscip_x0002_linary field studying and influencing health worldwide through research, practice and policy, including health systems, social, political, environmental and commercial determinants of health, particularly for transnational health matters.	N	Y	N	/
42	To what extent can PBL principles be applied in blended learning: Lessons learned from health master programs	Article	2017	N. de Jong, J. S. M. Krumeich and D. M. L. Verstegen	Medical Teacher	The Netherlands	NI	N	Y	Y	Teaching programme
43	Global Health teaching in India: a Curricular landscape	Article	2017	Sanghamitra Pati, Rajeshwari Sinha, Meely Panda et al.	Frontiers in Public Health	India	Global health, on the other hand is not just limited to the location of problems, but focuses on the wider health determinants, and transnational health issues. Koplan et al. also proposed a working definition of global health as “an area or study, research, practice that places a priority on improving health and achieving equity in health among everyone worldwide”.	N	Y	Y	Teaching programme; Practice programme
44	An online education approach to population health in a global society	Article	2017	Queen Utley-Smith	Public Health Nursing	America	NI	N	N	N	Teaching programme
45	Reframing undergraduate medical education in global health: Rationale and key principles from the Bellagio Global Health Education Initiative	Article	2017	Michael J. Pelusoa, Susan van Schalkwykb, Anne Kellett et al.	Medical Teacher	Globe	1. A field of healthcare rooted in the concepts of health equity, collaborative and multidisciplinary practice, patients and populations, and cross-cultural interactions 2. A field of socially responsive healthcare rooted in the concepts of health equity, collaborative and multidiscip_x005f_x0002_linary practice, population-level focus, and cross-cultural medicine.	Y	Y	Y	Teaching programme; Practice programme
46	Learning global health: a pilot study of an online collaborative intercultural peer group activity involving medical students in Australia and Indonesia	Article	2017	Mark Ambrose, Linda Murray, Nicholas E. Handoyo et al.	BMC Medical Education	Australia & Indonesia	NI	Y	N	Y	Other type
47	A comparative study of interprofessional education in global health care A systematic review	Review	2017	Chulani Herath, Yangfeng Zhou, Yong Gan et al.	Medicine	Globe	NI	NI	N	N	/
48	The Emergence of Undergraduate Majors in Global Health: Systematic Review of Programs and Recommendations for Future Directions	Review	2017	Paul K. Drain, Charles Mock, David Toole et al.	The American Society of Tropical Medicine and Hygiene	Globe	Global health is a highly interdisciplinary, rapidly evolving field that spans health sciences, including medicine and public health, and also bridges a broad range of academic disciplines, including agriculture, anthropology, business, engi_x005f_x0002_neering, environmental sciences, economics, history, law, psychology, public policy, and sociology. Global health aims to improve the lives of al…	N	Y	N	/
49	Enhancing undergraduate nursing students' global health competencies in South Korea	Article	2017	Yoonseo Kim , Kihye Han , Hae Young Yoo	Public Health Nursing	South Korea	Global health is defined as “an area for study, research, and practice that places a priority on improving health and achieving equity in health for all people worldwide” (Koplan et al., 2009, p. 1995).	N	N	Y	Teaching programme
50	Global Health Education in Doctor of Pharmacy Programs in the United States	Article	2017	Gina M. Prescott, Betty N. Vu, Naser Z. Alsharif et al.	American Journal of Pharmaceutical Education	America	Global Health is defined as “an area for study, research, and practice that places a priority on improving health and achieving equity in health for all people involved. Global health emphasizes transnational health issues, determi_x005f_x0002_nants, and solutions; involves many disciplines within and beyond the health sciences and promotes interdisci_x0002_plinary collaboration; and is a synthes…	N	N	N	Teaching programme; Practice programme
51	Anchoring interprofessional education in undergraduate curricula: The Heidelberg story	Article	2017	Sarah Berger, Katja Goetz, Christina Leowardi-Bauer et al.	Journal of Interprofessional Care	Germany	NI	N	Y	N	Seminar
52	Student Reflection Papers on a Global Clinical Experience: A Qualitative Study	Article	2017	Carmi Z. Margolis, Robert M. Rohrbaugh, Luisa Tsang et al.	Annals of Global Health	America	NI	N	Y	Y	Other type of collaboration
53	American Mock World Health Organization: An Innovative Model for Student Engagement in Global Health Policy	Article	2017	Mia Lei, Neha Acharya, Edith Kwok Man Lee et al..	Global Health: Science and Practice	America	NI	N	N	Y	Practice programme
54	Pre-Departure Training for Student Global Health Experiences: A Scoping Review	Review	2017	Jennifer Bessette & Chantal Camden	Physiotherapy Canada	Globe	Global health (GH) is defined as an area of study, research, and practice that places a priority on improving health for all people around the world; it emphasizes transnational health issues, determinants, and solutions; involves many disciplines within and beyond the health sciences; promotes interdisciplinary collaboration; and synthesizes population-based prevention with individual_x005f_x000…	N	N	Y	/
55	Global Health Education for Medical Students: When Learning Objectives Include Research	Article	2018	Alison M. Bales, Anthony R. Oddo, David J. Dennis et al.	Journal of Surgical Education	America & Swaziland	NI	Y	Y	Y	Practice programme
56	Use of a Modified Delphi Process to Determine Course Objectives for a Model Global Health Course in a Pharmacy Curriculum	Article	2018	Jordan R. Covvey, Melody Ryan	American Journal of Pharmaceutical Education	America	Although debated, the most commonly used definition of global health is “an area for study, research, and practice that places a priority on improving health for all people worldwide... [it] emphasizes transnational health issues, determinants, and solutions; involves many disciplines within and beyond the health sciences and promotes interdisciplinary collaboration; and is a synthesis of pop_x00…	N	N	N	Teaching programme; Practice programme
57	First Global Flipped Classroom in One Health: From MOOCs to research on real world challenges	Article	2018	Rafael Ruiz de Castañeda, Amanda Garrison, Philippe Haeberli	One Health	Switzerland & Canada	NI	N	Y	Y	Teaching programme; Practice programme
58	Developing an Undergraduate Public Health Introductory Core Course Series	Article	2018	Denise C. Nelson-Hurwitz, Michelle Tagorda, Lisa Kehl et al.	Frontiers in Public Health	America	NI	N	Y	Y	Teaching programme; Practice programme
59	Global Health Education at Home: Canadian Medical Students' Perspectives After Learning Alongside Haitian Peers	Article	2018	Samantha Siu Lian Liauw, Ayelet Kuper, Geoffroy Noël et al.	Academic Medicine	Canada & Haiti	NI	N	Y	Y	Teaching programme; Practice programme; Other type
60	Global Health Design: Clinical Immersion, Opportunity Identification and Definition, and Design Experiences	Article	2018	Kathleen H. Sienko, Maria R. Young, Elsie Effah Kaufmann	International Journal of Engineering Education	America & Ghana	NI	Y	Y	Y	Teaching programme; Practice programme
61	A current overview of the teaching of Tropical Medicine, International Health and Global Health in the Spanish university	Article	2018	Miguel Cabrero-de Cabo, José M. Ramos-Rincón, Miguel Górgolas-Hernández Mora	Revista Española de Quimioterapia	Spain	A finales de siglo XX se acuña el concepto de Salud Global, disciplina que engloba las dos anteriores y en la que se incluye proble_x005f_x0002_mas de salud trasmisibles y no trasmisibles, determinantes y soluciones de carácter transnacional para lograr la mejora de la salud y la equidad global.	N	N	Y	Teaching programme; Practice programme
62	Transformative Learning and Professional Identity Formation During International Health Electives: A Qualitative Study Using Grounded Theory	Article	2018	Adam P. Sawatsky, Hannah C. Nordhues, Stephen P. Merry et al.	Academic Medicine	America	NI	N	Y	Y	Practice programme; Teaching programme
63	Including health promotion and illness prevention in medical education: a progress report	Article	2018	Richard Hays	Medical Education	Globe	NI	N	N	N	/
64	Working in global health: A planning and implementation framework for international electives	Article	2018	Sarah T. Thomas, Elizabeth T. Thomas, Michelle McLean	Medical Teacher	Australia & India	NI	N	Y	Y	Practice programme
65	Achieving public and global health competencies: A teaching case study of Botswana's cervical cancer screening program	Article	2018	Harriet Okatch, Timothy Joseph Sowicz, Helen Teng et al.	Public Health Nursing	America & Botswana	NI	Y	Y	Y	Teaching programme; Other type
66	The Geneva University Global Health and Human Rights Summer School: A 5-Year Intercultural Collaborative Experience	Article	2018	Philippe Chastonay and Emmanuel K. Mpinga	Frontiers in Public Health	Swizerland	NI	N	Y	Y	Teaching programme; Practice programme; Other type
67	Kuskaya: a training program for collaboration and innovation in global health	Article	2019	Michelle C Chan, Angela M Bayer, Joseph R Zunt	Journal of Multidisciplinary Healthcare	Peru & America	NI	Y	Y	Y	Teaching programme; Seminar; Other type
68	Building global partnerships through shared curricula for an MPH programme in India and Sri Lanka	Article	2019	Nalini Sathiakumar, Meghan Tipre, Rajitha Wickremasinghe et al.	Global Public Health	India, Sri Lanka & Pakistan	NI	Y	Y	Y	Teaching programme; Practice programme; Seminar
69	Preparing Undergraduates for the Global Future of Health Care	Article	2019	Roxanne Amerson	Annals of Global Health	America	NI	N	N	Y	Teaching programme; Practice programme
70	Debating evidence-based health policy in an interprofessional classroom: an exploratory study	Article	2019	Myron Anthony Godinho, Shruti Murthy & Ciraj Ali Mohammed	Journal of Interprofessional Care	Malaysia	NI	N	Y	N	Other type
71	Are you ready? A systematic review of pre-departure resources for global health electives	Review	2019	Anna Kalbarczyk, Emily Nagourney, Nina A. Martin et al.	BMC Medical Education	Globe	NI	N	Y	Y	/
72	Medical students as global citizens: a qualitative study of medical students' views on global health teaching within the undergraduate medical curriculum	Article	2019	Nicole Blum , Anita Berlin, Anna Isaacs	BMC Medical Education	Britain	NI	N	Y	N	Teaching programme
73	Lessons learned on teaching a global audience with massive open online courses (MOOCs) on health impacts of climate change: a commentary	Article	2019	Sandra Barteit, Ali Sié, Maurice Yé et al.	Globalization and Health	Burkina Faso & Europe	NI	Y	Y	Y	Teaching programme; Practice programme; Other type
74	Building Blocks of Global Health Mentorship: Motivation, Expectations, and Institutional Support	Article	2019	Karen Charron, Anna Kalbarczyk, Nina A. Martin et al.	Annals of Global Health	America	NI	N	Y	Y	Practice programme; Other type
75	Building Empathy and Professional Skills in Global Health Nursing Through Theatre Monologues	Article	2019	Helen F. Baker, Pamela J. Moreland, Laura M. Thompson et al.	Journal of Nursing Education	America	NI	N	N	N	Other type
76	Public Health Education in Health-Related Study Programs in Germany: Perspectives from Course Coordinators	Article	2019	Jutta Lindert, Annette Wehrwein, David Klemperer	Gesundheitswesen	Germany	NI	N	Y	N	/
77	Global health competencies in UK postgraduate medical training: a scoping review and curricular content analysis	Review	2019	Nader Al-Shakarchi, Lucy Obolensky, Sarah Walpole et al.	BMJ Open	Britain	Global Health emphasises “transnational health issues, determinants, and solutions; involves many disciplines within and beyond the health sciences… and is a synthesis of population-based prevention with individual-level clinical care”.	N	Y	N	/
78	Use of the logic model to develop and implement an interprofessional module for undergraduate healthcare students at a University in South Africa: A study protocol	Article	2019	Hanlie Pitout, Fasloen Adams & Daleen Casteleijn	Journal of Interprofessional Care	South Africa	NI	N	Y	N	/
79	Development of a Global Design Education Experience in Bioengineering Through International Partnerships	Article	2019	Melissa McCullough, Nicodemus Msafiri, William J. Richardson et al.	Journal of Biomechanical Engineering	America & Tanzania	NI	Y	N	Y	Practice programme; Other type
80	Teaching Health as a Human Right in the Undergraduate Context: Challenges and Opportunities	Article	2019	Bisan A. Salhi & Peter J. Brown	Health and Human Rights	America	NI	N	Y	N	Practice programme; Other type of collaboration
81	Study Abroad Course for Pre-pharmacy and Pharmacy Students to Learn About Global Health	Article	2019	David M. Scott, Cynthia Naughton, Kelly Haugen et al.	American Journal of Pharmaceutical Education	America & Ireland	Global health refers to "the area of study, research and practice that places a priority on improving health and achieving equity inhealth for all people world_x005f_x0002_wide.	N	N	N	Teaching programme; Practice programme
82	Developing and validating learning domains, competencies, and evaluation items for global health clinical immersion practicums for graduate-level nursing programs	Article	2019	Tracy Kelly & Mark Lazenby	Journal of Advanced Nursing	Globe	NI	N	N	N	/
83	A TALE OF TWO AFRICAS Transformative Learning in Global Health Electives（只有Abstract）	Article	2019	Armistead, ST (Armistead, Scott T.) & Carter, TJ (Carter, Teresa J.)		America & Africa	NI	N	N	Y	Practice programme
84	Establishing Competencies for a Global Health Workforce: Recommendations from the Association of Pacific Rim Universities	Article	2019	Mellissa Withers, Hsien-Ho Lin, Terry Schmidt et al.	Annals of Global Health	The Pacific Rim	NI	Y	Y	Y	Teaching programme; Practice programme; Other type
85	Development of a global health bachelor curriculum in China: a Delphi study	Article	2019	Li Guan, Pan Gao, SuYang Liu et al.	BMJ Open	China	GH emphasizes transnational health issues, determinates and solutions; involves many disci_x005f_x0002_plines within and beyond the health sciences and promotes interdisciplinary collaboration; and is a synthesis of population-based prevention with individual-level clinical care’.	Y	Y	N	/
86	Partnering for a Sustainable Interprofessional Psychiatric Mental Health Nurse Practitioner Education Curriculum	Article	2019	Barbara L Peterson, Amy L Pittenger, Merrie J Kaas et al.	Annals of Global Health	America	NI	N	Y	N	Practice programme; Teaching programme
87	Integrating Competency-Based Didactic and Experiential Global Health Learning for Dental Students: The Global Health Learning Helix Model	Article	2020	Amy Yu, R. Frederick Lambert, Jose A. Alvarado et al.	Journal of Dental Education	America	NI	Y	Y	Y	Teaching programme; Practice programme
88	Essential global health competencies for baccalaureate nursing students in the United States: A mixed methods Delphi study	Article	2020	Herica M. Torres‐Alzate, Lynda Law Wilson, Doreen C. Harper et al.	Journal of Advanced Nursing	America	“Global health refers to an area for practice, study and research that places a priority on improving health, achieving equity in health for all people (Koplan et al., 2009) and ensuring health‐promoting and sustainable sociocultural, political and economic systems (Janes & Corbett, 2009). Global health implies planetary health, which equals human, animal, environmental and ecosystem health (Kahn…	N	N	N	/
89	Value and feasibility of South-South Medical Elective Exchanges in Africa	Article	2020	Katy Daniels1, Emma Thomson, Faith Nawagi et al.	BMC Medical Education	Africa	NI	Y	NI	Y	Practice programme
90	Implementing a Practical Global Health Curriculum: The Benefits and Challenges of Patient-Based Learning in the Community	Article	2020	Seema Biswas, Nathan T. Douthit, Keren Mazuz et al.	Frontiers in Public Health	Isreal	NI	N	Y	N	Teaching programme; Practice programme
91	Is time running out? The urgent need for appropriate global health curricula in Germany	Article	2020	Angela Schuster, Nora Anton, Pascal Grosse et al.	BMJ Global Health	Germany	NI	N	Y	N	Teaching programme; Seminar; Practice programme
92	Developing Korean nursing students' global health competencies: A mixed methods approach to service learning in rural Vietnam	Article	2020	Sangeun Leea, Junghee Kima, Jong gun Kim et al.	Nurse Education Today	South Korea & Vietnam	Global health has been redefined as “a system-based, ecological, and transdisciplinary approach to research, education, and practice which seeks to provide innovative, integrated, and sustainable solutions to address complex health problems across national boundaries and improve health for all” (Wernli et al., 2016).	Y	NI	Y	Practice programme
93	Development and Application of a Program for Reinforcing Global Health Competencies in University Nursing Students	Article	2020	Won Ju Hwang and Hyun Hee Jo	Frontiers in Public Health	South Korea	NI	N	N	N	Teaching programme; Other type
94	Using Experiential Simulation-Based Learning to Increase Engagement in Global Health Education: an Evaluation of Self-reported Participant Experience	Article	2020	Miranda G. Loutet, Julie Zhang, Olivia Varsaneux et al.	Medical Science Educator	Canada	NI	N	Y	Y	Teaching programme; Other type
95	A global health capstone: an innovative educational approach in a competency-based curriculum for medical students	Article	2020	Stacey Chamberlain, Nicole Gonzalez, Valerie Dobiesz et al.	BMC Medical Education	America	Koplan defines global health as, “an area for study, research, and practice that places a priority on improving health and achieving equity in health for all people worldwide. Global health emphasizes transnational health issues, determinants, and solutions; involves many disciplines within and beyond the health sciences and promotes interdisciplinary collaboration; and is a synthesis of populati…	N	Y	Y	Teaching programme; Practice programme; Other type
96	Global Health and Public Health Majors and Minors at 411 Universities, 2019-2020	Article	2020	Caryl E. Waggett & Kathryn H. Jacobsen	Annals of Global Health	America	NI	N	N	N	/
97	One Health education in Kakuma refugee camp (Kenya): From a MOOC to projects on real world challenges	Article	2020	Isabelle Bolona, Jade Masona, Paul O'Keeffe et al.	One Health	Kenya & Swizerland	NI	Y	Y	Y	Teaching programme; Practice programme; Other type
98	An alumni study of a Master's in international health	Article	2020	H. Kismul, W. Hasha, S.G. Hinderaker et al.	Public Health	Norway	NI	N	Y	Y	Teaching programme
99	Applying the Readiness for Interprofessional Learning Scale (RIPLS) to medical, veterinary and dual degree Master of Public Health (MPH) students at a private medical institution	Article	2020	Rohini Roopnarine & Ellen Boeren	PLOS ONE	North America	NI	Y	Y	N	Other type
100	Application of one health approach in training at Makerere University: experiences from the one health workforce project in Uganda	Article	2020	Edwinah Atusingwize, Rawlance Ndejjo, Gloria Tumukunde et al.	One Health Outlook	Uganda	NI	N	Y	N	Teaching programme; Practice programme; Other type
101	Assessment of Climate-Health Curricula at International Health Professions Schools	Article	2020	Brittany Shea, Kim Knowlton, Jeffrey Shaman	JAMA Network Open	Globe	NI	N	Y	N	/
102	Integrating Global Health Within Dental Education: Inter-University Collaboration for Scaling	Article	2020	Ana Lucia Seminario, Belle Chen, Jennifer Liu et al.	Annals of Global Health	America	NI	N	Y	N	Teaching programme; Seminar; Other type
103	Development, implementation, and evaluation of a novel multidisciplinary one health course for university undergraduates	Article	2020	Deborah Lindera, Carie Cardamoneb, Sean B. Cash et al.	One Health	America	NI	N	Y	N	Teaching programme; Other type
104	Developing a High-Impact Learning Program for Global Health Professionals: The STAR Project	Article	2020	Bhakti Hansoti, Meike Schleiff, Anike Akridge et al.	Pedagogy in Health Promotion	America	NI	N	N	Y	Teaching programme; Practice programme; Other type
105	Using a game for undergraduate global health students in the United States to practice applying ethical research principles	Article	2020	Sarah B. Rodriguez	Learning and Teaching	America	A central part of a commonly recognised definition of global health includes ‘achieving equity in health for all people worldwide’ (Koplan et al. 2009).	N	N	Y	Teaching programme
106	Global health research and education at medical faculties in Germany	Article	2020	Karduck L, Behnke AL, Baier A et al.	PloS one2.6	Germany	Global health is an area for study, research, and practice that places a priority on improving health and achieving equity in health for all people worldwide.	N	Y	Y	/
107	Embedding international medical student electives within a 30-year partnership: the Ghana-Michigan collaboration	Article	2020	Lawrence ER, Moyer C, Ashton C et al.	BMC Medical Education	America，Ghana	NI	Y	Y	Y	Practice programme
108	Using Photovoice to Encourage Reflection in Health Professions Students Completing a Short-term Experience in Global Health	Article	2020	Ryan M, Feld H, Yarrison R et al.	American journal of pharmaceutical education3.5	Ecuador	NI	N	Y	Y	Teaching programme; Practice programme; Other type
109	THE GLOBAL LEARNING PARTNERSHIP - AN EXPERIENTIAL LEARNING MODEL FOR ENGAGING WITH THE SDGs	Article	2020	Lees J, Remedios L, Bimali I et al.	University Partnerships for Sustainable Development [Internet]. Emerald Publishing Limited, [cited 8/21/2025]	Nepal	NI	Y	Y	Y	Practice programme
110	Leveraging Economies of Scale via Collaborative Interdisciplinary Global Health Tracks (CIGHTs): Lessons From Three Programs	Article	2020	McHenry MS, Baenziger JTH, Zbar LG et al.	Academic Medicine5.2	Nepal	NI	Y	Y	Y	Teaching programme; Practice programme
111	Faculty incivility: lived experiences of nursing graduates in the United Arab Emirates	Article	2020	El Hachi M.	International Nursing Review3.7	United Arab Emirates	NI	Y	Y	Y	/
112	Global health education in medical schools (GHEMS): a national, collaborative study of medical curricula	Article	2020	InciSioN UK Collaborative	BMC Medical Education3.2	United Kingdom	Global health is the study, research, and practice of medicine focused on improving health and achieving health equity for all persons worldwide.	N	N	Y	/
113	Long-term impact of Global Health educational experiences in Rome: an attempt of measurement	Article	2020	Civitelli G, Tarsitani G, Rinaldi A et al.	Archives of Public Health3.2	Rome	NI	N	N	Y	Teaching programme; Practice programme
114	Master of Science (MS) and Master of Arts (MA) Degrees in Global Health: Applying Interdisciplinary Research Skills to the Study of Globalization-Related Health Disparities	Article	2020	Jacobsen KH, Li X, Gartin M et al.	Pedagogy in Health Promotion	America, Canada	NI	N	Y	Y	/
115	Developing an Open Access, Competency-Based Global Oral Health Curriculum: A Global Health Starter Kit	Article	2020	Lambert RF, Yu A, Simon L, Cho JG et al.	Journal of Dental Education1.6	America	NI	N	Y	Y	Teaching programme
116	Global health education in UK medical schools: a review of undergraduate university curricula	Review	2020	Matthews NR, Davies B, Ward H et al.	BMJ Global Health6.1	United Kingdom	NI	Y	N	N	/
117	Transforming Undergraduate Global Health Education Through a Humanities-Focused Curriculum	Article	2020	Stewart KA.	Pedagogy in Health Promotion1.5	America	The term global health, first coined in 1999 by researchers at the University of California at San Francisco, is now one of the fastest growing fields of study in the United States (Merson, 2014). In North America, global health programs are found at all types of schools, from community colleges to medical schools, and at all levels, from undergraduate to postgraduate.	N	N	Y	Teaching programme
118	Curricular Models and Learning Objectives for Undergraduate Minors in Global Health	Article	2020	Jacobsen KH, Hay MC, Manske J et al.	Annals of Global Health3.2	America	Global health is still in the process of being defined as an area of academic study, but it is generally considered to be distinct from public health, which tends to have a focus on health promotion in one community or one nation.	N	Y	N	/
119	Evaluation of a multidisciplinary global health online course in Mexico	Article	2020	Carrasco H, Fuentes P, Eguiluz I et al.	Global Health Research and Policy4.6	Mexico	Global Health is concerned with health challenges with global impact, and it seeks global solutions through the power of academic research and science to promote health for all, and to improve health equity and reduce health disparities . Global health challenges such as climate change, non-communicable chronic diseases (NCDs), antibiotic resistance, rapid urbanization, and infectious outbreaks s…	Y	Y	Y	Teaching programme
120	Global health electives: Ethical engagement in building global health capacity	Article	2020	De Visser A, Hatfield J, Ellaway R et al.	Freedom MedTEACH	Tanzania，Uganda	NI	Y	Y	Y	Teaching programme; Practice programme
121	Global Health Learning Outcomes in Pharmacy Students Completing International Advanced Pharmacy Practice Experiences	Article	2020	Steeb DR, Miller ML, Schellhase EM et al.	American Journal of Pharmaceutical Education3.5	America	NI	N	N	Y	Practice programme
122	Refugee Health Curriculum in Undergraduate Medical Education (UME): A Scoping Review	Review	2020	Rashid M, Cervantes AD, Goez H et al.	Teaching and Learning in Medicine1.8	Canada	It is significant to note that there is a clear distinction between refugee health and global health. Refugee health is a sub-category within global health which is a broader discipline and includes both international and national health topics. The term 'domestic global health' draws attention to this distinction.	N	Y	Y	/
123	Applying equity-centered principles in an interprofessional global health course: a mixed methods study	Article	2020	Stallwood L, Adu PA, Tairyan K et al.	BMC Medical Education3.2	Canada	NI	N	Y	Y	Teaching programme; Practice programme
124	Medical education: an Italian contribution to the discussion on global health education	Article	2020	Civitelli G, Tarsitani G, Rinaldi A et al.	Globalization and Health4.5	Italy	NI	N	N	Y	/
125	Applying a One Health Approach in Global Health and Medicine: Enhancing Involvement of Medical Schools and Global Health Centers	Article	2021	Machalaba C, Raufman J, Anyamba A et al.	Annals of Global Health3.2	America	NI	N	Y	N	/
126	International medical electives for medical students at a German university: a secondary analysis of longitudinal data	Article	2021	Weigel R, Wiegand L, Balzereit S et al.	International Health2.2	Germany	NI	N	N	N	/
127	Redesigning an Undergraduate Global Health Course to Increase Student Engagement and Incorporate High-Impact Educational Practices	Article	2021	Nelson-Hurwitz DC&Lee TH	Pedagogy in Health Promotion1.5	America	NI	N	Y	N	Teaching programme; Practice programme; Seminar; Other type
128	Behavioral Communication Strategies for Global Epidemics: An Innovative Model for Public Health Education and Humanitarian Response	Article	2021	Dickey C, Holzman E, Bedford J et al.	Health Promotion Practice	Globe	NI	Y	Y	Y	Teaching programme; Practice programme; Seminar
129	Assessment of Global Health Education: The Role of Multiple-Choice Questions	Article	2021	Douthit NT, Norcini J, Mazuz K et al.	Frontiers in Public Health 3.4	Israel	NI	Y	Y	Y	Teaching programme
130	Global surgery for medical students - is it meaningful? A mixed-method study	Article	2021	Kühner S, Ekblad S, Larsson J et al.	PLoS One2.6	Sweden	NI	N	Y	Y	Teaching programme; Seminar; Practice programme
131	Development of an Interactive Global Surgery Course for Interdisciplinay Learners	Article	2021	Fitzgerald TN, Muma NJK, Gallis JA et al.	Annals of Global Health3.2	America	NI	Y	Y	Y	Teaching programme; Seminar; Other type
132	Global health education in China's medical schools: A national cross-sectional study	Article	2021	Hou J, Peluso MJ, Samaan JS et al.	Medical Teacher4.4	China	NI	Y	Y	Y	/
133	Fostering global health policy leadership through World Health Assembly simulations: debating climate change and health	Article	2021	Godinho MA, Murthy S, Ali Mohammed C et al.	Health Promotion International2.4	India	NI	Y	Y	Y	Other type of collaboration
134	Advancing global health through engineering: a perspective on teaching an online global health course to engineers during a global pandemic	Article	2021	Biswas S, Dahan O, Solomonov E et al.	Biomedical Engineering Online3.2	Israel	NI	N	Y	Y	Teaching programme; Other type
135	Global health classroom: mixed methods evaluation of an interinstitutional model for reciprocal global health learning among Samoan and New Zealand medical students	Article	2021	Bothara, RK, Tafuna’i M, Wilkinson TJ et al.	BMJ Global Health	Samoan，Zealand	NI	Y	Y	Y	Other type
136	Educational Activities for Students and Citizens Supporting the One-Health Approach on Antimicrobial Resistance	Article	2021	Marvasi M, Casillas L, Vassallo A et al.	Antibiotics-Basel	America	NI	N	N	Y	/
137	Creating a platform to enable collaborative learning in One Health: The Joint Initiative for Teaching and Learning on Global Health Challenges and One Health experience	Article	2021	Vicente CR, Jacobs F, de Carvalho DS et al.	One Health	Globe	NI	Y	Y	Y	Teaching programme; Other type
138	Effectiveness of the Infectious Disease (COVID-19) Simulation Module Program on Nursing Students: Disaster Nursing Scenarios	Article	2021	Hwang WJ & Lee J	Journal of Korean Academy of Nursing	Korea	NI	N	N	N	Other type
139	Whose voices should shape global health education? Curriculum codesign and codelivery by people with direct expertise and lived experience	Article	2021	Sbaiti M, Streule MJ, Alhaffar M et al.	BMJ Global Health	Syria	NI	Y	N	Y	Teaching programme
140	Nursing students' experiences of a global outreach program: A mixed-method study	Article	2021	Yang SJ, Cha C, Lee H et al.	Nurse Education in Practice	Korea	NI	N	N	Y	Teaching programme; Other type
141	Indian Public Health Students' Perspectives on Global Health Education	Article	2021	Sawleshwarkar S, Zodpey SP, Negin J et al.	Frontiers in Public Health 3.4	India	Global health discipline is of increasing interest for educators and students in public health across the world. Public health education is recently gaining momentum in India, but global health is still at an embryonic stage. Value of students as stakeholders in curriculum development is increasingly recognized but literature about perspectives of public health students regarding global health ed…	Y	Y	Y	/
142	A longitudinal surgical systems strengthening research program for medical students: the exploration of a model for global health education	Article	2021	Peck GL, Hanna JS, Scott EM et al.	Global Health Research and Policy4.6	America	NI	N	Y	N	Teaching programme; Practice programme
143	Master of Public Health Concentrations in Global Health in 2020: Preparing Culturally Competent Professionals to Address Health Disparities in the Context of Globalization	Article	2021	Jacobsen KH, Zeraye HA, Bisesi MS et al.	Health Promotion Practice1.2	America	NI	N	Y	Y	/
144	Global health education for medical students in Italy	Article	2021	Civitelli G, Tarsitani G, Censi V et al.	BMC Medical Education	Italy	NI	N	Y	Y	/
145	Decolonizing Global Health Education: Rethinking Institutional Partnerships and Approaches	Article	2021	Eichbaum QG, Adams LV, Evert J et al.	Academic Medicine	Globe	Colleagues in LMICs remind us that ‘global health’ is a convenient but artificial construct developed by HICs to describe health care routinely practiced in LMICs.	Y	Y	Y	/
146	Global Health in Swedish Nursing Curricula: Navigating the Desirable and the Necessary	Article	2021	Wihlborg M&Avery H.	International Journal of Environmental Research and Public Health	Sweden	Global health is a contested field of research, policy and practice, which reflects diverging conceptions of the world economic order and in the way power relationships between geographical regions and between social groups are seen. Notwithstanding existing divergences in standpoints and theoretical perspectives on global health as such, in view of the urgency of global health challenges the que…	N	Y	N	/
147	Training Curriculum, Skills, and Competencies for Global Health Leaders: Good Practices and Lessons Learned	Article	2021	Schleiff MJ, Mburugu PM, Cape J et al.	Annals of Global Health	Sub-Saharan African countries	Global health has been defined as the area of study, research and practice that places a priority on improving health and achieving equity in health for all people worldwide.	Y	Y	Y	Teaching programme; Practice programme; Other type
148	Field Research Experience of Medical Students: Learning and Translation from Global to Underserved US Settings	Article	2021	Shalan FH, Ambia S, Martinez B et al.	Journal of Cancer Education	America，Tanzania	NI	Y	Y	Y	Teaching programme; Practice programme
149	Perspective Piece Global Health Education during the COVID-19 Pandemic: Challenges, Adaptations, and Lessons Learned	Article	2021	Krohn K，Sundberg M，Quadri N et al.	American Journal of Tropical Medicine and Hygiene	America	NI	N	Y	Y	Teaching programme
150	Virtual Exchange in Global Health: an innovative educational approach to foster socially responsible overseas collaboration	Article	2021	Bowen K.、Barry M.、Jowell A et al.	International Journal of Educational Technology in Higher Education	Lebanon，America	NI	Y	Y	Y	Teaching programme
151	Preparation, relationship and reflection: Lessons for international medical electives	Article	2022	Stone SL, Moore JN, Tweed S et al.	Journal of the Royal College of Physicians of Edinburgh	United Kingdom	NI	N	Y	Y	Practice programme
152	Connecting Classrooms and Communities Across Continents to Strengthen Health Promotion Pedagogy: Development of the Transnational Education and Community Health Collaborative (TEaCH CoLab)	Article	2022	Carroll P, Early JO, Murphy N et al.	Pedagogy in Health Promotion1.5	Ireland, America	NI	N	Y	N	Teaching programme; Practice programme; Other type
153	Global health and rehabilitation education in Canada: a qualitative analysis of experiences and perspectives of educators	Article	2022	Alias A, Rideout M, You R et al.	Disability and Rehabilitation	Canada	NI	N	N	N	/
154	Medical education and population health-A framework in the design of a new undergraduate program	Article	2022	Armstrong RW, Mantel M, Walraven G et al.	Frontiers in Public Health 3.4	Kenya	NI	Y	Y	Y	Teaching programme; Practice programme
155	Broad spectrum integration of climate change in health sciences curricula	Article	2022	Oladele A Ogunseitan	Frontiers in Public Health 3.4	America	NI	N	N	Y	Teaching programme; Other type
156	Adapting teaching and learning in times of COVID-19: a comparative assessment among higher education institutions in a global health network in 2020	Article	2022	Puradiredja DI, Kintu-Sempa L, Eyber C et al.	BMC Medical Education	Globe	NI	N	Y	Y	Teaching programme
157	"Online learning and Community-Engaged Pedagogy during a global health crisis: teaching food studies & COVID-19"	Article	2022	Spring KA, Barton SA, Bentley A et al.	Food Culture & Society	America	NI	N	Y	N	Teaching programme; Practice programme
158	Establishing a Virtual Global Health Education Partnership: The Cleveland-Cusco Connection	Article	2022	Lenhard N，An C，Jasthi D et al.	Medical Science Educator	America，Peru	NI	Y	Y	Y	Teaching programme; Other type
159	Virtual global health in graduate medical education: a systematic review	Review	2022	Umphrey L, Lenhard N, Lam SK et al.	International Journal of Medical Education	Globe	NI	Y	Y	Y	/
160	A Systematic Review of Global Health Assessment for Education in Healthcare Professions	Review	2022	Sharon E C, Lauren J J, Jordan R C et al.	Annals of Global Health3.2	Globe	NI	N	Y	N	/
161	Undergraduate-level teaching and learning approaches for interprofessional education in the health professions: a systematic review	Review	2022	Aldriwesh MG, Alyousif SM, Alharbi NS et al.	BMC Medical Education	Globe	NI	N	Y	N	/
162	An Online Ethics Curriculum for Short-Term Global Health Experiences: Evaluating a Decade of Use	Article	2022	Modlin CE, DeCamp M, Barry M et al.	Annals of Global Health3.2	Globe	NI	N	Y	N	Teaching programme
163	Responding to the need of postgraduate education for Planetary Health: Development of an online Master's Degree	Article	2022	O'Callaghan-Gordo C, Moreno A, Bosque-Prous M, et al.	Frontiers in Public Health 3.4	Globe	NI	N	Y	N	Teaching programme
164	Integration of planetary health in undergraduate and postgraduate medical education: protocol for a scoping review	Review	2022	Moloo H, Selvam R, Seguin N et al.	BMJ Open	Globe	NI	N	Y	N	/
165	The online learning experience and reported headaches associated with screen exposure time among Saudi health sciences students during the COVID-19 pandemic	Article	2022	Abou Hashish EA, Baatiah NY, Bashaweeh AH et al.	BMC Medical Education	Saudi	NI	N	Y	Y	Teaching programme
166	An undergraduate medical education framework for refugee and migrant health: Curriculum development and conceptual approaches	Article	2022	Gruner D, Feinberg Y, Venables MJ et al.	BMC Medical Education	Canada	NI	N	Y	N	Teaching programme; Practice programme
167	Using Action Research to Mentor Nursing Students in Global Health Advocacy	Article	2022	Patten Palmer S, Reed S, Heaston S et al.	Journal of Nursing Education	Paraguay	NI	N	Y	Y	Other type
168	Population health in a global society: Preparing nurses for the future	Article	2022	Walton AL, Nikpour JA, Randolph SD et al.	Public Health Nursing	America，China, South Korea，Tanzania	Global health emphasizes transnational health issues, determinants, and solutions and synthesizes population-based prevention with individual-level care.	N	N	Y	Teaching programme
169	Remote online global health education among US medical students during COVID-19 and beyond	Article	2022	Moschovis PP, Dinesh A, Boguraev AS et al.	BMC Medical Education	America	NI	N	N	N	Teaching programme
170	A case-based approach to teaching epidemic and pandemic-related global health diplomacy and security in African countries	Article	2022	Kevany S, Martin S, Reid M et al.	Globalization and Health	African countries	NI	N	N	Y	Teaching programme
171	Development and Evaluation of the Course on Global Health Nursing for Indian Nursing Students	Article	2022	Rajaguru V, Oh J, Im M et al.	International Journal of Environmental Research and Public Health	India	NI	N	Y	Y	Teaching programme
172	Designing and implementing equity-based pandemic preparedness and response learning modules: lessons from a multi-country short-course	Article	2022	Manzi A, Henley P, Lieberman H et al.	Global Health Action	Rwanda，America	NI	Y	Y	Y	Teaching programme; Seminar
173	Transforming global health education during the COVID-19 era: perspectives from a transnational collective of global health students and recent graduates	Article	2022	Krugman DW, Manoj M, Nassereddine G et al.	BMJ Global Health	Globe	NI	Y	Y	Y	Other type
174	Planetary health education in medical curricula in the Republic of Ireland	Article	2022	Nordrum OL, Kirk A, Lee SA et al.	Medical Teacher	Ireland	NI	N	Y	N	Teaching programme
175	Global health-based virtual exchange to improve intercultural competency in students: Long-lasting impacts and areas for improvement	Article	2022	Case SJ, Collins SL, Wood EA et al.	Frontiers in Public Health	America, Egypt	NI	N	Y	Y	Other type
176	Nursing students' experiences of moral uncertainty in the context of global health practicums	Article	2022	Greig M, Pesut B, Marck P et al.	Nursing Inquiry	Canada	NI	N	Y	Y	Practice programme
177	The Joint Initiative for Teaching and Learning on Global Health Challenges and One Health experience on implementing an online collaborative course	Article	2022	Vicente CR, Jacobs F, de Carvalho DS et al.	One health	Brazil，Germany，Mozambique，Kosovo	NI	Y	Y	Y	/
178	Pamoja Tunaweza': A Collaborative Program Model for Global Health Training & Education	Article	2022	Moseley J,Mboya I ,Haller M et al.	Annals of Global Health	America，Tanzania	NI	Y	Y	Y	Teaching programme; Seminar; Other type
179	Engaging youth in global health and social justice: a decade of experience teaching a high school summer course	Article	2022	Wipfli H & Withers M	Global Health Action	America	Global health is the term applied to collaborative trans-national research, training, and action for promoting health for all worldwide. Global health education and training, which goes beyond core public health competencies such as biostatistics or epidemiology to include social justice and an emphasis on health as a public good, is crucial to ensuring the next generation of global health profes…	N	Y	N	Teaching programme
180	Student-led interprofessional global health course: learning impacts during a global crisis	Article	2023	Nguyen AX, Xiang L, Chhibber R et al.	BMC Medical Education	Canada	NI	N	Y	N	Teaching programme
181	Field-based learning in global migrant health: An evaluation of student learning outcomes	Article	2023	Machado S, Servin AE, Rocha Jimenez T et al.	International Journal of Health Promotion and Education	Canada, Mexico，America	NI	N	Y	Y	Practice programme
182	Delivery of a bespoke parasitology subject in an alternative online realm: lessons and lasting innovations	Article	2023	Fan YT, Liu YQ, Yang Y et al.	Zhongguo Xue Xi Chong Bing Fang Zhi Za Zhi	China	NI	N	N	N	Teaching programme
183	Educators' Utilizing One-Stop Mobile Learning Approach amid Global Health Emergencies: Do Technology Acceptance Determinants Matter?	Article	2023	Salem MA&Elshaer IA	Electronics	Globe	NI	N	Y	Y	Teaching programme
184	Exploring the interest of medical students in global health in South Korea: Does taking a global health course matter?	Article	2023	Park J, Hwang J, Lim Y et al.	BMC Medical Education	Korea	Global health emphasizes the importance of universal access to health services and the goal of improving health outcomes for everyone, regardless of their individual circumstances.	N	Y	N	/
185	Global Health Education Revamped: Implementation of a Cross-Cultural Virtual Elective Through Continuous Improvement Methods	Article	2023	Alam T, Mahableshwarkar A, Lenhard N et al.	Medical Science Educator	America，Peru	NI	Y	Y	Y	Teaching programme
186	Using antioppressive teaching principles to transform a graduate global health course at Johns Hopkins University	Article	2023	Kalbarczyk A, Aqil A, Sauer M et al.	BMJ Global Health	America	NI	N	N	N	Teaching programme; Other type
187	Adaptation of the CUGH global health competency framework in the Chinese context: a mixed-methods study	Article	2023	Ding W, Guan Y, Peterhans B et al.	Global Health Research and Policy4.6	China	NI	Y	Y	Y	/
188	Utilizing Ripple Effects Mapping to Assess the Impact of an Undergraduate Global Health Program	Article	2023	Bailes T, Haller M, Moseley J et al.	Annals of Global Health3.2	America	NI	N	N	N	Teaching programme; Practice programme; Other type
189	Evolution of storytelling pedagogy in global health course at a US Native American-Serving Nontribal Institution from Fall 2019 to Spring 2023	Article	2023	Dutta T & Keith C	Frontiers in Public Health 3.4	America	NI	N	N	N	Teaching programme
190	Global health postgraduate educational programs profile: a scoping review	Review	2023	Campello CP&Menezes LBA & Lima MRAA	Ciencia & Saude Coletiva	Globe	Global health is defined as shared transnational research and action for promoting health for all1, is characterized by interdisciplinary collaboration, involving professionals from many varied disciplines committed to contributing to ameliorating health worldwide, focusing on population-based prevention at the personal level clinical care. This field has gained prominence on the international po…	Y	Y	Y	/
191	Developing a global medicine student preand post-travel curriculum	Article	2023	Mehta N, Fernandes C, Llerena C et al.	BMJ Medical Education	America	Over the past few decades, global health has been a growing academic interest among medical trainees in the “Global North” (North America, Europe and other industrialized countries). Learning about and addressing global health disparities is a passion for many medical students. Medical schools across the world, predominantly in the Global North, have established programs to provide opportunities …	Y	Y	Y	Teaching programme; Other type
192	Evaluation of a virtual, simulated international public health peer-to-peer exchange learning experience	Article	2023	Ahmad D, McFarlane RA, Smith J et al.	Frontiers in Public Health	Australia， India	Public Health’s (PH) global rise is accompanied by an increasing focus on training the new generation of PH graduates in interdisciplinary skills for multisectoral and cross-cultural engagement to develop an understanding of commonalities in health system issues and challenges in multi-cultural settings. Online teaching modalities provide an opportunity to enhance global health skill development …	Y	Y	Y	Teaching programme
193	Global Health in Undergraduate Education: Knowledge, Attitude, and Practice of Sudanese Medical Students towards Global Health Education: a cross-sectional study	Article	2023	Malik S, Alkoronky A, Elmahi M et al.	BMJ Medical Education	Sudan	NI	Y	Y	Y	/
194	International Health Electives: defining learning outcomes for a unique experience	Article	2023	Versluis, M A C, Jöbsis, N C, Jaarsma, A D C, et al.	BMC Medical Education	Netherlands	NI	N	N	Y	Teaching programme; Practice programme
195	Exploring the Implications of Implementing Ungrading in Two Graduate-Level Global Health Courses	Article	2023	Kalbarczyk A, Miller E, Majidulla A et al.	Pedagogy in Health Promotion	America	NI	N	N	N	Teaching programme
196	Developing a Surgical Simulation Curriculum for the Rwandan Context	Article	2023	Hey MT, Alayande BT, Masimbi O et al.	Journal of Surgical Educatio	Rwanda，America	NI	Y	Y	Y	Other type
197	Using Collaborative Online International Learning to Support Global Midwifery Education	Article	2023	Saftner MA & Ayebare E	Journal of Perinatal & Neonatal Nursing	America，Uganda	NI	Y	N	Y	Other type
198	Assessing trainee critical thinking skills using a novel interactive online learning tool	Article	2023	Jantausch BA, Bost JE, Bhansali P et al.	Medical Education Online	America	NI	N	N	N	Teaching programme
199	Impacts, Learner Diversity, and Curricular Framework of a Virtual Global Health Elective Catalyzed by the COVID-19 Pandemic	Article	2023	Luaces MA, Cochran MS, Finocchario-Kessler S et al.	Annals of Global Health	Bolivia, Ecuador, Ghana, Mexico, the Philippines, Uganda, and the United States	NI	Y	Y	Y	Teaching programme
200	Educational approaches to teach students to address colonialism in global health: a scoping review	Review	2023	Perkins S, Nishimura H, Olatunde PF et al.	BMJ Global Health	Globe	NI	N	Y	Y	/
201	Collaborative project-based learning in global health: Enhancing competencies and skills for undergraduate nursing students	Article	2024	Lee S, Yoon JY, Hwang Y et al.	BMC Nursing	Korea	NI	N	N	N	Teaching programme
202	Long-term trends in international medical electives fees: a database mining study	Article	2024	Beckschulte K, Lederer AK, Storz MA et al.	BMJ Medical Education	America, Australia, New Zealand, Republic of South Africa, Ireland, United Kingdom, and Germany	NI	N	Y	Y	Practice programme
203	Training the next generation of community-engaged physicians: a mixed-methods evaluation of a novel course for medical service learning in the COVID-19 era	Article	2024	Scala JJ, Cha H, Shamardani K et al.	BMJ Medical Education	America	NI	N	Y	N	Teaching programme; Other type
204	"A life-changing experience and the beginning of a lifelong commitment": experiences and impact of Global Health Community Service-Learning in undergraduate dental curriculum in Canada	Article	2024	Jessani A, Athanasakos A, Kachwinya S et al.	BMC Oral Health	Canada，Uganda，Rwanda	NI	Y	Y	Y	Practice programme
205	Talk the talk and walk the walk: a novel training for medical students to promote decoloniality in global health	Article	2024	Chen Dianbing & Yang Xinxiao	The Asia - Pacific Education Researcher	China	Global health is a field born out of colonialism, i.e., “influence and domination to maintain control over a people or area” (Kohn and Reddy, 2017; Merriam-Webster Dictionary, 2023).	Y	Y	Y	Teaching programme
206	The importance of incorporating systems thinking and One Health in global health classrooms: findings from a One Health simulation activity	Article	2024	Acosta D, Stark H, Hack G et al.	Frontiers in Public Health 3.4	America	NI	N	Y	N	Teaching programme; Other type
207	The experiences of medical and pharmacy students participating in a collaborative online international learning on social accountability and global health: a qualitative study	Article	2024	Rault AE, Giard J, Ladner J et al.	BMC Medical Education	France, Canada, Madagascar, and Côte d'Ivoire	NI	Y	Y	Y	Teaching programme; Other type
208	A narrative review of the CEPH-accredited bachelor's public health programs' curricula in the United States	Review	2024	Kedia SK, Entwistle C, Magaña L et al.	Frontiers in Public Health 3.4	America	NI	N	N	N	/
209	Planetary health learning objectives: foundational knowledge for global health education in an era of climate change	Article	2024	Jacobsen KH, Waggett CE, Berenbaum P et al.	The Lancet Planetary Health	Globe	Global health is an interdisciplinary, interprofessional field of teaching, research, and applied practice that focuses on how governments, civil society organisations, and other stakeholders from countries of all income levels and geographies work together to identify and implement solutions for shared health concerns.”	Y	Y	Y	/

## Sheet: Notes
Notes:
1. "Y" refers to "Yes"; "N" refers to "No"; "NI" refers to "No information"; "/" refers to "Not appliable"
2. Global North-South collaboration in authorship refers to co-authorship between institutions from the Global South (developing countries) and the Global North (developed countries).
3. Interprofessional collaboration in authorship is defined as interprofessional/interdisciplinary research collaboration that occurs when researchers from more than one profession or discipline work together to achieve the common goal of producing new scientific knowledge.
	To ensure clarity and consistency in our classification, we explicitly defined our criteria as follows:
		1)Yes: Articles involving collaboration between two or more distinct disciplines (e.g., epidemiology + environmental health, or public health + nursing).
		2)No: Articles where all authors are from the same discipline, or where collaboration across disciplines is not explicitly stated.
		3)The determination was based on the authors’ departmental affiliations.
		4)Subfields within public health (e.g., epidemiology vs. environmental health) were treated as distinct disciplines, while departments with similar but not identical names across institutions were not considered interprofessional if they represented essentially the same discipline.
4. Global North–South collaboration in curriculum development refers to joint efforts between Global South and Global North partners across the broader curriculum-making process, including educational content, teaching methods, and assessment systems
5. Studies that focused solely on a single country’s global health education, without involving international co-authorship, were excluded from the Global North–South collaboration analysis.
